# Supplementary material for: Integrative genomics reveals hypoxia inducible genes that are associated with a poor prognosis in neuroblastoma patients
Source: Oncotarget. 2016 Oct 17;7(47):76816–26. doi: 10.18632/oncotarget.12713 (PMC5340231; doi:10.18632/oncotarget.12713)
Supplement: Supplementary file 2 [file oncotarget-07-76816-s002.xlsx]

## Sheet: Table 2
Supplemental Table 2: Gene Ontology analysis of up-regulated differentially expressed genes in patient cohort 1.
Feature ID	Name	Data Source	In Query	In Test Set	Genes	FDR
GO:0000278	mitotic cell cycle	UniProt-GOA	123	340	ALMS1 ANAPC11 APEX1 AURKA AURKB BANF1 BIRC5 BORA BUB1 BUB1B BUB3 CASC5 CCNA1 CCNA2 CCNB1 CCNB2 CCNE1 CCP110 CDC20 CDC25A CDC25B CDC25C CDC45 CDC7 CDCA5 CDCA8 CDK1 CDK4 CDKN2A CENPA CENPE CENPF CENPH CENPK CENPM CENPN CENPO CENPU CENPW CEP152 CETN2 CKAP5 CKS1B DBF4 DSN1 E2F1 E2F2 E2F3 E2F4 EMD ENSA ERCC6L ESCO2 ESPL1 FEN1 FOXM1 GINS2 GMNN INCENP KIF20A KIF23 KIF2C KNTC1 LIG1 MAD2L1 MASTL MCM2 MCM3…	1.21e-32
GO:0051301	cell division	UniProt-GOA	85	257	ANAPC11 ARF6 AURKA BIRC5 BORA BUB1 BUB1B BUB3 CASC5 CCNA1 CCNA2 CCNB1 CCNB2 CCNB3 CCNE1 CDC20 CDC25A CDC25B CDC25C CDC7 CDCA2 CDCA3 CDCA5 CDCA8 CDK1 CDK4 CENPE CENPF CENPW CETN2 CHEK2 CKAP5 CKS1B CKS2 DSN1 ENSA ERCC6L FAM83D HAUS1 HAUS4 HAUS7 HAUS8 HELLS KIF11 KIF2C KIFC1 KNTC1 LIG1 MAD2L1 MASTL MCM5 MIS18A NCAPD2 NDC80 NEK2 NUF2 NUP37 OIP5 PARD6A PDS5A PPP1CA PSRC1 PTTG1 RAN RCC1 REEP4 RUVBL1 SA…	1.44e-19
GO:0007067	mitotic nuclear division	UniProt-GOA	67	188	ANAPC11 ANLN ASPM AURKA AURKB BIRC5 BORA BUB1 BUB1B CASC5 CCNA1 CCNA2 CCNB2 CDC20 CDC25A CDC25B CDC25C CDCA2 CDCA3 CDCA5 CDK1 CENPF CENPN CENPW CETN2 CIT CKAP5 DSN1 ENSA ERCC6L FAM83D HAUS1 HAUS4 HAUS7 HAUS8 HELLS INCENP KIF11 KIF15 KIF22 KIF2C KNTC1 MASTL MIS18A NDC80 NEK2 NUF2 NUP37 OIP5 PBK PLK1 PTTG1 RAN RCC1 REEP4 RUVBL1 SAC3D1 SGOL1 SKA1 SPC25 SSSCA1 TIMELESS TIPIN TPX2 USP44 VRK1 YEATS4	2.2e-16
GO:0006281	DNA repair	UniProt-GOA	68	240	ACTL6A APEX1 BLM BRCA1 BRCA2 CDK1 CHAF1A CHAF1B CLSPN DDB2 DTL EME1 ENDOV EXO1 FANCA FANCI FANCM FEN1 FOXM1 GEN1 H2AFX KIAA0101 KIF22 KIN LIG1 MEN1 MNAT1 MSH6 NDNL2 NSMCE4A NUDT1 OTUB1 PARPBP PCNA PIF1 POLA1 POLD1 POLD2 POLE2 POLQ POLR2B POLR2H POLR2L PTTG1 RAD51 RAD51AP1 RAD51C RAD54L RAD9A RDM1 RFC3 RFC4 RFC5 RFWD3 RPA2 RPA3 RUVBL1 RUVBL2 SLX1A SMC1A SMUG1 SSRP1 TICRR TOPBP1 UBE2A UBE2T UHRF1 X…	1.71e-12
GO:0006260	DNA replication	UniProt-GOA	43	111	BLM BRCA1 CDC25A CDC25C CDC45 CDC7 CDK1 CHAF1A CHAF1B CLSPN DBF4 DNAJC2 DSCC1 DTL FEN1 KIAA0101 KIN MCM2 MCM3 MCM4 MCM5 MCM6 MCM8 NUP98 ORC6 POLA1 POLA2 POLD1 POLD2 POLE2 POLE3 RAD9A RBBP4 RFC3 RFC4 RFC5 RMI2 RNASEH2A RPA2 RPA3 RRM1 SSRP1 TICRR	7.6e-11
GO:0000082	G1/S transition of mitotic cell cycle	UniProt-GOA	44	130	CCNA1 CCNB1 CCNE1 CDC25A CDC45 CDC7 CDCA5 CDK1 CDK4 CDKN2A CDKN3 CKS1B DBF4 E2F1 EIF4E EIF4EBP1 GSPT1 MCM2 MCM3 MCM4 MCM5 MCM6 MCM8 MNAT1 ORC6 PCNA PIM2 POLA1 POLA2 POLE2 PPAT PSMA3 PSMA6 PSMA7 PSMB5 PSMC3 PSMC4 PSMD13 PSMD8 PSME1 RCC1 RPA2 RPA3 TYMS	1.46e-09
GO:0006271	DNA strand elongation involved in DNA replication	UniProt-GOA	21	28	APEX1 CDC45 FEN1 GINS2 LIG1 MCM2 MCM3 MCM4 MCM5 MCM6 MCM8 PCNA POLA1 POLA2 POLD1 POLD2 RFC3 RFC4 RFC5 RPA2 RPA3	3.03e-08
GO:0006334	nucleosome assembly	UniProt-GOA	31	75	ANP32B CASC5 CENPA CENPH CENPK CENPM CENPN CENPO CENPU CENPW H1FX H2AFX HIST1H1B HIST1H1C HIST1H1E HIST1H2BB HIST1H2BC HIST1H2BD HIST1H2BH HIST1H2BJ HIST1H2BK HIST1H2BL HIST1H2BM HIST1H2BO HMGB2 MCM2 MIS18A NAP1L4 OIP5 RBBP4 RUVBL1	5.62e-08
GO:0007059	chromosome segregation	UniProt-GOA	25	56	BIRC5 BRCA1 BUB1 CDCA2 CENPE CENPF CENPN CENPW DSN1 ESCO2 INCENP KIF11 MIS18A NDC80 NEK2 NTMT1 NUF2 NUP37 PTTG1 RCC1 SGOL1 SKA1 SLC25A5 SPC25 TOP2A	1.2e-06
GO:0000086	G2/M transition of mitotic cell cycle	UniProt-GOA	33	121	ALMS1 AURKA BIRC5 BORA CCNA1 CCNA2 CCNB1 CCNB2 CCP110 CDC25A CDC25B CDC25C CDK1 CENPF CEP152 CETN2 CHEK2 CIT CKAP5 ENSA FOXM1 MASTL MELK MNAT1 MYBL2 NEK2 ODF2 PLK1 PLK4 RBBP4 SSNA1 TUBB4B TUBG1	6.37e-05
GO:0000722	telomere maintenance via recombination	UniProt-GOA	15	24	APEX1 FEN1 LIG1 PCNA POLA1 POLA2 POLD1 POLD2 POLE2 RFC3 RFC4 RFC5 RPA2 RPA3 SMC6	0.000101
GO:0032201	telomere maintenance via semi-conservative replication	UniProt-GOA	14	20	APEX1 FEN1 LIG1 PCNA POLA1 POLA2 POLD1 POLD2 POLE2 RFC3 RFC4 RFC5 RPA2 RPA3	0.000101
GO:0031145	anaphase-promoting complex-dependent proteasomal ubiquitin-dependent protein catabolic process	UniProt-GOA	23	70	ANAPC11 AURKA AURKB BUB1B BUB3 CCNB1 CDC20 CDK1 MAD2L1 NEK2 PLK1 PSMA3 PSMA6 PSMA7 PSMB5 PSMC3 PSMC4 PSMD13 PSMD8 PSME1 PTTG1 UBE2C UBE2S	0.000394
GO:0000398	mRNA splicing, via spliceosome	UniProt-GOA	35	150	ALYREF CLP1 CPSF3 CSTF2 DDX39A GEMIN6 GEMIN7 HNRNPA3 HNRNPC HNRNPD HNRNPF HNRNPK HNRNPL LSM7 LSM8 NOVA1 POLR2B POLR2H POLR2L PTBP1 SF3B2 SMC1A SNRNP70 SNRPA1 SNRPB SNRPD1 SNRPD2 SNRPE SNRPF SNRPG SUGP1 TDRD12 TRA2B UBL5 UPF3B	0.000456
GO:0000723	telomere maintenance	UniProt-GOA	18	46	APEX1 BLM DKC1 FEN1 LIG1 PCNA PIF1 POLA1 POLA2 POLD1 POLD2 POLE2 RFC3 RFC4 RFC5 RPA2 RPA3 TERT	0.001
GO:0006310	DNA recombination	UniProt-GOA	19	54	ACTL6A APEX2 BLM EME1 ENDOG EXO1 KIN LIG1 MND1 NDNL2 NSMCE4A PIF1 RAD51 RAD51C RAD54L RDM1 RPA3 RUVBL1 RUVBL2	0.002
GO:0034080	CENP-A containing nucleosome assembly	UniProt-GOA	13	25	CASC5 CENPA CENPH CENPK CENPM CENPN CENPO CENPU CENPW MIS18A OIP5 RBBP4 RUVBL1	0.002
GO:0006289	nucleotide-excision repair	UniProt-GOA	19	58	APEX1 BRCA2 CETN2 DDB2 LIG1 MNAT1 NEIL3 PCNA POLD1 POLD2 POLE2 POLR2B POLR2H POLR2L RFC3 RFC4 RFC5 RPA2 RPA3	0.003
GO:0006284	base-excision repair	UniProt-GOA	16	41	APEX1 APEX2 FEN1 HMGA1 LIG1 NEIL3 PCNA POLD1 POLD2 POLQ RFC3 RFC4 RFC5 RPA2 RPA3 SMUG1	0.003
GO:0000724	double-strand break repair via homologous recombination	UniProt-GOA	18	55	APEX1 BLM BRCA1 BRCA2 GEN1 H2AFX LIG1 MCM8 RAD51 RAD51AP1 RAD51C RAD54L RPA2 RPA3 SHFM1 SLX1A SMC6 TONSL	0.005
GO:0006283	transcription-coupled nucleotide-excision repair	UniProt-GOA	15	38	APEX1 LIG1 MNAT1 PCNA POLD1 POLD2 POLE2 POLR2B POLR2H POLR2L RFC3 RFC4 RFC5 RPA2 RPA3	0.005
GO:0006297	nucleotide-excision repair, DNA gap filling	UniProt-GOA	11	19	APEX1 LIG1 PCNA POLD1 POLD2 POLE2 RFC3 RFC4 RFC5 RPA2 RPA3	0.005
GO:0006270	DNA replication initiation	UniProt-GOA	11	20	CCNE1 CDC45 CDC7 MCM2 MCM3 MCM4 MCM5 MCM6 POLA1 POLA2 POLE2	0.007
GO:0000070	mitotic sister chromatid segregation	UniProt-GOA	10	16	BUB3 CIT ESPL1 KIFC1 MAD2L1 NDC80 NEK2 PLK1 SMC1A ZWINT	0.008
GO:0007264	small GTPase mediated signal transduction	UniProt-GOA	56	363	ARF6 ARHGAP11A ARHGAP19 ARL2 AURKB BAIAP2 BIRC5 BUB1 BUB1B BUB3 CASC5 CDC20 CDC25C CDCA8 CDK1 CENPA CENPE CENPF CENPH CENPK CENPM CENPN CENPO CENPU CIT CKAP5 DEPDC1B DSN1 ECT2 ERCC6L HRAS INCENP KIF2C KNTC1 MAD2L1 MAP2K2 MEN1 NDC80 NGEF NUF2 NUP107 NUP37 NUP98 PKN1 PLK1 RACGAP1 RAN RAP2C RASL10B SGOL1 SGOL2 SKA1 SPC25 SRGAP2 SRPRB ZWINT	0.022
GO:0008380	RNA splicing	UniProt-GOA	36	200	AFF2 ALYREF CLP1 CPSF3 CSTF2 HNRNPA3 HNRNPC HNRNPD HNRNPF HNRNPK HNRNPL JMJD6 LSM4 MAGOHB NOVA1 POLR2B POLR2H POLR2L PTBP1 RBM20 RBM28 RBM38 SF3B2 SMC1A SNRNP25 SNRNP70 SNRPA1 SNRPB SNRPD1 SNRPD2 SNRPE SNRPF SNRPG SUGP1 THOC3 UPF3B	0.035
GO:0051439	regulation of ubiquitin-protein ligase activity involved in mitotic cell cycle	UniProt-GOA	18	64	ANAPC11 BUB1B BUB3 CCNB1 CDC20 CDK1 MAD2L1 PLK1 PSMA3 PSMA6 PSMA7 PSMB5 PSMC3 PSMC4 PSMD13 PSMD8 PSME1 UBE2C	0.022

## Sheet: Table 3
Supplemental Table 3: Gene Ontology analysis of up-regulated differentially expressed genes in patient cohort 2.
Feature ID	Name	Data Source	In Query	In Test Set	Genes	FDR
GO:0000278	mitotic cell cycle	UniProt-GOA	51	397	AURKA BIRC5 BUB1B CCNB1 CDC20 CDCA5 CDCA8 CDK2 CDK4 CDT1 CENPA CENPF CSNK2A1 CSNK2A2 E2F1 E2F2 E2F3 ERCC6L ESPL1 FEN1 FOXM1 GINS1 KIF18B KIF20A KNTC1 LIG1 MCM10 MCM2 MCM3 MCM6 MCM8 MYBL2 NCAPD2 NCAPH NEK2 NUF2 ORC1 ORC6 PLK1 POLA1 POLD1 POLD2 POLE2 PSMC4 RFC4 RRM1 RRM2 SEC13 SPC24 TYMS UBE2C	6.39e-25
GO:0006260	DNA replication	UniProt-GOA	31	134	BLM BRCA1 CDK2 CDT1 CHAF1A DNAJC2 DTL FEN1 MCM10 MCM2 MCM3 MCM6 MCM8 ORC1 ORC6 POLA1 POLD1 POLD2 POLE2 RAD9A RECQL4 REPIN1 RFC4 RMI2 RNASEH2A RRM1 RRM2 SSBP1 SSRP1 SUPT16H UPF1	6.54e-21
GO:0006281	DNA repair	UniProt-GOA	36	289	BLM BRCA1 CDK2 CHAF1A DDB1 DTL EME1 EXO1 FANCI FEN1 FOXM1 LIG1 MEN1 MSH6 NONO PNKP POLA1 POLD1 POLD2 POLE2 POLQ POLR2H POLR2L RAD51C RAD54L RAD9A RECQL4 RFC4 RUVBL1 RUVBL2 SSRP1 SUPT16H TOPBP1 UHRF1 UPF1 XAB2	8.85e-17
GO:0010467	gene expression	UniProt-GOA	55	781	AIMP2 ALYREF CLP1 CPSF3 DNMT1 DNMT3A EFTUD2 EIF2B2 EIF3B EIF3F EIF4EBP1 ELAVL1 EXOSC3 FARSA G6PD GTF2F1 GTF3C2 HNRNPD HNRNPUL1 KARS LSM4 LSM5 MED12 MED26 MEN1 METTL3 NCBP2 NELFB PHF19 POLR1B POLR2H POLR2L POLR3D PRMT5 PRPF19 PSMC4 RAN SF3B3 SF3B4 SLBP SNAPC4 SNRPA SNRPB SNRPD1 SNRPD2 SNRPE SSR2 SSRP1 SUPT16H SUV39H1 TAF10 TTF1 TXNL4A UHRF1 UPF1	3.72e-16
GO:0051301	cell division	UniProt-GOA	35	307	ARHGEF2 AURKA BIRC5 BUB1B CABLES1 CCDC124 CCNB1 CCNK CDC20 CDCA5 CDCA8 CDK2 CDK4 CENPF ERCC6L FAM83D KIF18B KIFC1 KNTC1 LIG1 NCAPD2 NCAPH NEK2 NUF2 RAN RUVBL1 SAC3D1 SDCCAG3 SPC24 SPICE1 TPX2 TXNL4A UBE2C UBE2S USP44	2.34e-15
GO:0000398	mRNA splicing, via spliceosome	UniProt-GOA	25	171	ALYREF CLP1 CPSF3 DDX39A DHX8 EFTUD2 GTF2F1 HNRNPD HNRNPUL1 METTL3 NCBP2 POLR2H POLR2L PPIL1 PRPF19 SART1 SF3B3 SF3B4 SNRPA SNRPB SNRPD1 SNRPD2 SNRPE TXNL4A XAB2	1.11e-12
GO:0008380	RNA splicing	UniProt-GOA	27	225	ALYREF CLP1 CPSF3 DHX8 EFTUD2 GTF2F1 HNRNPD HNRNPUL1 JMJD6 LSM4 LSM5 NCBP2 NONO POLR2H POLR2L PRPF19 RBM20 RBM28 RBM38 SF3B3 SF3B4 SNRPA SNRPB SNRPD1 SNRPD2 SNRPE TXNL4A	5.29e-12
GO:0000082	G1/S transition of mitotic cell cycle	UniProt-GOA	22	150	CCNB1 CDCA5 CDK2 CDK4 CDKN3 CDT1 E2F1 EIF4EBP1 GSPT1 IQGAP3 MCM10 MCM2 MCM3 MCM6 MCM8 ORC1 ORC6 POLA1 POLE2 PSMC4 RRM2 TYMS	4.5e-11
GO:0007067	mitotic nuclear division	UniProt-GOA	24	228	ANLN ARHGEF2 AURKA BIRC5 BUB1B CCNK CDC20 CDCA5 CDK2 CENPF ERCC6L FAM83D KIF15 KNTC1 NEK2 NUF2 PLK1 RAN RUVBL1 SAC3D1 SPC24 TPX2 TXNL4A USP44	1.92e-09
GO:0006271	DNA strand elongation involved in DNA replication	UniProt-GOA	11	32	FEN1 GINS1 LIG1 MCM2 MCM3 MCM6 MCM8 POLA1 POLD1 POLD2 RFC4	4.49e-08
GO:0044267	cellular protein metabolic process	UniProt-GOA	33	602	ALG13 ALG3 B3GALTL B4GALT3 BLM BRCA1 CALR CBX2 CBX4 DPH2 EIF2B2 EIF3B EIF3F EIF4EBP1 GALNT14 GANAB HDGF HSPA5 MMP1 MOGS MTX1 MUC15 PIGG PIGM PRKCSH SEC13 SEC61A1 SERP1 SSR2 TOMM5 UBA2 UGGT1 VKORC1	1.57e-06
GO:0016032	viral process	UniProt-GOA	30	523	AP2S1 BRD4 C14orf166 C9orf69 CCDC86 CENPA DAXX DDB1 GTF2F1 HMGA1 KARS MMP1 MSH6 NCBP2 NELFB POLA1 POLR2H POLR2L PSMC4 RAD23A RAN RELA SLC25A5 SSRP1 SUPT16H SUV39H1 TAF10 TFRC VIM VPS37C	3.06e-06
GO:0007049	cell cycle	UniProt-GOA	18	187	APEX2 ARL2 C9orf69 CABLES1 CCDC124 CDC20 CDKN3 CHAF1A FANCI FOXM1 HJURP MCM2 PAK4 RBM38 SDCCAG3 SUV39H1 TXLNG UHRF1	3.17e-06
GO:0045892	negative regulation of transcription, DNA-templated	UniProt-GOA	26	446	BIRC5 BRCA1 CALR CBX4 CENPF DAXX E2F1 ENO1 FOXM1 GATAD2A GLIS2 HMGA1 HMGB2 MECOM MEN1 NACC1 NELFB NONO PA2G4 PHB2 PRAME RCOR2 RELA SUV39H1 ZNF703 ZNF93	2.21e-05
GO:0045893	positive regulation of transcription, DNA-templated	UniProt-GOA	27	486	ACVRL1 BLM BRCA1 CDK2 DNAJC2 E2F1 E2F3 FEV FOXM1 GLIS2 HIF1A HMGA1 HMGB2 HNRNPD ING2 IRAK1 MECOM MED12 MRPL12 NAT14 NOS1 RAN RELA RET RNF4 SETD3 TCF3	2.67e-05
GO:0006261	DNA-dependent DNA replication	UniProt-GOA	8	25	ORC6 PNKP POLA1 POLD1 POLD2 POLE2 POLQ RFC4	2.39e-05
GO:0043687	post-translational protein modification	UniProt-GOA	21	302	ALG13 ALG3 B3GALTL B4GALT3 BLM BRCA1 CALR CBX2 CBX4 DPH2 GALNT14 GANAB MOGS MUC15 PIGG PIGM PRKCSH SEC13 UBA2 UGGT1 VKORC1	2.67e-05
GO:0006310	DNA recombination	UniProt-GOA	11	69	APEX2 BLM EME1 EXO1 LIG1 NONO RAD51C RAD54L RECQL4 RUVBL1 RUVBL2	2.73e-05
GO:0007264	small GTPase mediated signal transduction	UniProt-GOA	25	440	ARHGDIA ARHGEF2 ARL2 BAIAP2 BIRC5 BUB1B CDC20 CDCA8 CENPA CENPF DOCK6 ERCC6L IQGAP3 KIF14 KNTC1 MEN1 NUF2 PIK3R2 PKN1 PLK1 RABL6 RAN RASL10B SEC13 SPC24	4.84e-05
GO:0051726	regulation of cell cycle	UniProt-GOA	13	113	CABLES1 CCNB1 CENPF DTL E2F2 FOXM1 MECOM MYBL2 PLK1 PRR11 TACC3 TXLNG ZNF703	4.84e-05
GO:0006366	transcription from RNA polymerase II promoter	UniProt-GOA	26	494	ALYREF CCNK CLP1 CPSF3 DDX21 FEV FOXM1 GLIS1 GTF2F1 MED12 NCBP2 NELFB NFE2L3 POLR2H POLR2L RELA RPAP1 SLBP SNAPC4 SNRPB SNRPE SSRP1 SUPT16H TAF10 TRIP13 ZNF581	9.49e-05
GO:0006284	base-excision repair	UniProt-GOA	9	46	APEX2 FEN1 HMGA1 LIG1 PNKP POLD1 POLD2 POLQ RFC4	8.8e-05
GO:0008284	positive regulation of cell proliferation	UniProt-GOA	23	411	BIRC5 C9orf69 CALR CD248 CDC20 CDK2 CDK4 CSNK2A1 E2F3 ESM1 FLT4 FOXM1 HILPDA KIF14 NACC1 NOP2 ODC1 PGF PRAME RECQL4 RELA SLC25A5 ZNF703	0.000164
GO:0032201	telomere maintenance via semi-conservative replication	UniProt-GOA	7	23	FEN1 LIG1 POLA1 POLD1 POLD2 POLE2 RFC4	0.000157
GO:0006289	nucleotide-excision repair	UniProt-GOA	10	70	DDB1 LIG1 POLD1 POLD2 POLE2 POLR2H POLR2L RAD23A RFC4 XAB2	0.000206
GO:0006270	DNA replication initiation	UniProt-GOA	7	26	MCM10 MCM2 MCM3 MCM6 ORC1 POLA1 POLE2	0.00028
GO:0000722	telomere maintenance via recombination	UniProt-GOA	7	27	FEN1 LIG1 POLA1 POLD1 POLD2 POLE2 RFC4	0.000336
GO:0000387	spliceosomal snRNP assembly	UniProt-GOA	7	27	NCBP2 PRMT5 SART1 SNRPB SNRPD1 SNRPD2 SNRPE	0.000336
GO:0006369	termination of RNA polymerase II transcription	UniProt-GOA	8	42	ALYREF CLP1 CPSF3 MAZ NCBP2 SLBP SNRPB SNRPE	0.000381
GO:0031145	anaphase-promoting complex-dependent proteasomal ubiquitin-dependent protein catabolic process	UniProt-GOA	10	78	AURKA BUB1B CCNB1 CDC20 CDK2 NEK2 PLK1 PSMC4 UBE2C UBE2S	0.000422
GO:0008283	cell proliferation	UniProt-GOA	20	349	AXIN2 BUB1B CENPF DLGAP5 E2F8 HDGF KIF15 MCM10 MELK PA2G4 PAK4 PLK1 POLA1 PRMT5 SIX2 STIL TACC3 TPX2 TRAIP UHRF1	0.001
GO:0032508	DNA duplex unwinding	UniProt-GOA	8	46	BLM BRIP1 CHD4 MCM2 MCM3 RECQL4 RUVBL1 RUVBL2	0.001
GO:0006283	transcription-coupled nucleotide-excision repair	UniProt-GOA	8	48	LIG1 POLD1 POLD2 POLE2 POLR2H POLR2L RFC4 XAB2	0.001
GO:0006364	rRNA processing	UniProt-GOA	10	86	DDX21 EXOSC3 GAR1 NOL6 NOP2 PA2G4 POP4 RRP1B SUV39H1 UTP14A	0.001
GO:0071897	DNA biosynthetic process	UniProt-GOA	7	33	CENPF LIG1 POLA1 POLD1 POLD2 POLQ TK1	0.001
GO:0034660	ncRNA metabolic process	UniProt-GOA	6	21	NCBP2 PRMT5 SNRPB SNRPD1 SNRPD2 SNRPE	0.001
GO:0000083	regulation of transcription involved in G1/S transition of mitotic cell cycle	UniProt-GOA	6	22	BRD4 CDT1 ORC1 POLA1 RRM2 TYMS	0.001
GO:0000723	telomere maintenance	UniProt-GOA	8	53	BLM FEN1 LIG1 POLA1 POLD1 POLD2 POLE2 RFC4	0.001
GO:0008152	metabolic process	UniProt-GOA	36	1025	ABHD17A ALG3 ATP13A1 CDK4 CHD4 CHPF2 CPT1C DHX8 ERCC6L GALNT14 GNAO1 GSPT1 GTPBP4 IRAK1 KIF15 KIF18B KIF20A KIF4A KIF9 KIFC1 LRR1 LSG1 MYO19 NAT10 NAT14 NAT8L NUDT5 PA2G4 PIGG PTRH2 RAD54L RAN TPI1 TUFM UBA2 ZDHHC23	0.003
GO:0055086	nucleobase-containing small molecule metabolic process	UniProt-GOA	9	75	ATIC GMPS IMPDH1 NME4 NUDT5 RRM1 RRM2 TK1 TYMS	0.002
GO:0031124	mRNA 3'-end processing	UniProt-GOA	7	39	ALYREF CLP1 CPSF3 NCBP2 SLBP SNRPB SNRPE	0.002
GO:0000122	negative regulation of transcription from RNA polymerase II promoter	UniProt-GOA	27	658	CALR CBX2 CBX4 DNMT1 DNMT3A E2F1 E2F8 ENO1 FOXM1 GLIS1 GLIS2 HDGF MEN1 MYPOP MZF1 NACC1 NFE2L3 NRARP PHF19 PLK1 PRMT5 RELA SUV39H1 TCF3 TRAF7 UHRF1 WHSC1	0.003
GO:0044281	small molecule metabolic process	UniProt-GOA	44	1393	ARL2 ATIC B4GALT3 BRIP1 CHPF2 CHST14 CHST15 ENO1 G6PD GGCT GMPS GYS1 HK2 IMPDH1 ISYNA1 LDHA MDH2 MTHFD1 NCAN NDUFB11 NME4 NUDT5 ODC1 P4HB PCYT1B PGK1 PIK3R2 PKM POLD1 PSMC4 PYCR1 QPRT RAN RRM1 RRM2 SLC25A5 SLC2A5 SLC5A6 SLC6A8 SPTLC2 TECR TK1 TPI1 TYMS	0.004
GO:0040029	regulation of gene expression, epigenetic	UniProt-GOA	9	78	DNMT1 DNMT3A PHF19 POLR1B POLR2H POLR2L SUV39H1 TTF1 UHRF1	0.002
GO:0050434	positive regulation of viral transcription	UniProt-GOA	7	42	GTF2F1 NCBP2 NELFB POLR2H POLR2L SSRP1 SUPT16H	0.003
GO:0006298	mismatch repair	UniProt-GOA	6	27	EXO1 LIG1 MSH6 POLD1 POLD2 RNASEH2A	0.003
GO:0070125	mitochondrial translational elongation	UniProt-GOA	9	83	ICT1 MRPL10 MRPL11 MRPL12 MRPL3 MRPL4 MRPL52 MRPL9 TUFM	0.003
GO:0031536	positive regulation of exit from mitosis	UniProt-GOA	4	6	BIRC5 CDCA5 PHB2 UBE2C	0.003
GO:0090305	nucleic acid phosphodiester bond hydrolysis	UniProt-GOA	9	84	AEN APEX2 EME1 EXO1 FEN1 PNKP POLA1 POLD1 RAD9A	0.003
GO:0006996	organelle organization	UniProt-GOA	16	285	ICT1 IFT43 KIF4A MRPL10 MRPL11 MRPL12 MRPL3 MRPL4 MRPL52 MRPL9 NEK2 PLK1 SSBP1 TMEM216 TUFM WDR34	0.005
GO:0045814	negative regulation of gene expression, epigenetic	UniProt-GOA	8	65	DNMT1 DNMT3A PHF19 POLR1B POLR2H POLR2L SUV39H1 TTF1	0.004
GO:0007596	blood coagulation	UniProt-GOA	21	462	ACTN1 ANGPT2 CABLES1 CALU CD177 CDK2 DGKZ DOCK6 HPS1 HSPA5 KIF15 KIF4A KIF9 KIFC1 MMP1 NOS1 PECAM1 PIK3R2 RAD51C VKORC1 VWF	0.005
GO:0007059	chromosome segregation	UniProt-GOA	8	67	BIRC5 BRCA1 BRD4 CENPF HJURP NEK2 NUF2 SLC25A5	0.005
GO:0006974	cellular response to DNA damage stimulus	UniProt-GOA	12	170	BLM BRCA1 BRD4 CCNK DDX39A DTL MCM8 MEN1 POLQ RAD9A SUV39H1 TOPBP1	0.006
GO:0006368	transcription elongation from RNA polymerase II promoter	UniProt-GOA	8	69	GTF2F1 NCBP2 NELFB POLR2H POLR2L SSRP1 SUPT16H TAF10	0.006
GO:0007080	mitotic metaphase plate congression	UniProt-GOA	6	33	CCNB1 CDCA5 CDCA8 KIF14 KIFC1 RRS1	0.006
GO:0018279	protein N-linked glycosylation via asparagine	UniProt-GOA	10	121	ALG13 ALG3 B4GALT3 CALR GANAB MOGS PRKCSH SEC13 UBE2G2 UGGT1	0.008
GO:0032543	mitochondrial translation	UniProt-GOA	9	96	ICT1 MRPL10 MRPL11 MRPL12 MRPL3 MRPL4 MRPL52 MRPL9 TUFM	0.008
GO:0000070	mitotic sister chromatid segregation	UniProt-GOA	5	20	ESPL1 KIF18B KIFC1 NEK2 PLK1	0.008
GO:0006297	nucleotide-excision repair, DNA gap filling	UniProt-GOA	5	20	LIG1 POLD1 POLD2 POLE2 RFC4	0.008
GO:0000245	spliceosomal complex assembly	UniProt-GOA	5	20	PRPF19 SNRPD1 SNRPD2 SNRPE TXNL4A	0.008
GO:0042769	DNA damage response, detection of DNA damage	UniProt-GOA	6	35	DDB1 DTL PNKP POLD1 POLD2 RFC4	0.008
GO:0045944	positive regulation of transcription from RNA polymerase II promoter	UniProt-GOA	30	870	ACVRL1 ARHGEF2 BRCA1 BRD4 C14orf166 E2F1 E2F8 ETV5 FOXM1 GLIS1 GLIS2 HIF1A HMGB2 MAZ MECOM MED12 MEN1 MYBL2 MZF1 NOS1 PIK3R2 PRKD2 RELA RFXANK RNF4 RUVBL2 SETD3 SIX2 TCF3 UHRF1	0.013
GO:0090502	RNA phosphodiester bond hydrolysis, endonucleolytic	UniProt-GOA	6	37	CPSF3 EXO1 FEN1 POP4 RNASEH1 RNASEH2A	0.01
GO:0006457	protein folding	UniProt-GOA	11	156	CALR DNAJB1 GANAB HSPBP1 MOGS P4HB PPIL1 PRKCSH QSOX2 RUVBL2 UGGT1	0.011
GO:0006915	apoptotic process	UniProt-GOA	23	584	AIMP2 BRCA1 BUB1B CLPTM1L CSNK2A2 DAXX DPF1 E2F1 ESPL1 HMGB2 MECOM MELK MTFP1 PAK4 PRAME PRELID1 PSMC4 PTRH2 STPG1 TPX2 TRAF7 TRAIP VIM	0.013
GO:0090307	mitotic spindle assembly	UniProt-GOA	5	22	BIRC5 KIFC1 MYBL2 NEK2 SPICE1	0.01
GO:0006412	translation	UniProt-GOA	13	218	EIF2B2 EIF3B EIF3F EIF4EBP1 GCN1L1 MRPL10 MRPL11 MRPL12 MRPL3 MRPL4 MRPL52 MRPL9 SSR2	0.012
GO:0015031	protein transport	UniProt-GOA	17	355	ADAMTS9 CENPF CNIH4 COPE IPO4 KDELR1 KIF20A LSG1 NXT2 PIK3R2 PRAF2 SDAD1 SDCCAG3 SEC61A1 SERP1 TMEM115 VPS37C	0.013
GO:0016567	protein ubiquitination	UniProt-GOA	16	326	BIRC5 BRCA1 CDC20 FBXL21 FBXO11 HERC2P3 IRAK1 LRR1 NUB1 PLK1 PRPF19 TRAF7 TRAIP UBE2C UBE2G2 UBE2S	0.014
GO:0006397	mRNA processing	UniProt-GOA	11	162	EFTUD2 JMJD6 LSM4 LSM5 METTL3 NONO RBM20 RBM28 RBM38 SF3B3 SF3B4	0.013
GO:0070126	mitochondrial translational termination	UniProt-GOA	8	82	ICT1 MRPL10 MRPL11 MRPL12 MRPL3 MRPL4 MRPL52 MRPL9	0.013
GO:0070124	mitochondrial translational initiation	UniProt-GOA	8	82	ICT1 MRPL10 MRPL11 MRPL12 MRPL3 MRPL4 MRPL52 MRPL9	0.013
GO:0000281	mitotic cytokinesis	UniProt-GOA	5	24	ANLN DAXX KIF20A KIF4A PLK1	0.013
GO:0002040	sprouting angiogenesis	UniProt-GOA	5	24	E2F8 ESM1 FLT4 JMJD6 PGF	0.013
GO:0006334	nucleosome assembly	UniProt-GOA	8	83	ANP32B CENPA DAXX HIST1H1C HJURP HMGB2 MCM2 RUVBL1	0.013
GO:0071174	mitotic spindle checkpoint	UniProt-GOA	3	3	CSNK2A1 CSNK2A2 STIL	0.013
GO:0008334	histone mRNA metabolic process	UniProt-GOA	4	12	NCBP2 SLBP SNRPB SNRPE	0.014
GO:0000086	G2/M transition of mitotic cell cycle	UniProt-GOA	10	139	AURKA BIRC5 CCNB1 CDK2 CENPF FOXM1 MELK MYBL2 NEK2 PLK1	0.017

## Sheet: Table 4
Supplemental Table 4: Gene Ontology analysis of up-regulated differentially expressed genes in both patient cohorts.
Feature ID	Name	Data Source	In Query	In Test Set	Genes	FDR
GO:0000278	mitotic cell cycle	UniProt-GOA	39	340	AURKA BIRC5 BUB1B CCNB1 CDC20 CDCA5 CDCA8 CDK4 CENPA CENPF E2F1 E2F2 E2F3 ERCC6L ESPL1 FEN1 FOXM1 KIF20A KNTC1 LIG1 MCM2 MCM3 MCM6 MCM8 MYBL2 NCAPD2 NEK2 NUF2 ORC6 PLK1 POLA1 POLD1 POLD2 POLE2 PSMC4 RFC4 RRM1 TYMS UBE2C	1.56e-14
GO:0006260	DNA replication	UniProt-GOA	21	111	BLM BRCA1 CHAF1A DNAJC2 DTL FEN1 MCM2 MCM3 MCM6 MCM8 ORC6 POLA1 POLD1 POLD2 POLE2 RAD9A RFC4 RMI2 RNASEH2A RRM1 SSRP1	1.54e-10
GO:0006281	DNA repair	UniProt-GOA	28	240	BLM BRCA1 CHAF1A DTL EME1 EXO1 FANCI FEN1 FOXM1 LIG1 MEN1 MSH6 POLA1 POLD1 POLD2 POLE2 POLQ POLR2H POLR2L RAD51C RAD54L RAD9A RFC4 RUVBL1 RUVBL2 SSRP1 TOPBP1 UHRF1	3.08e-10
GO:0051301	cell division	UniProt-GOA	24	257	AURKA BIRC5 BUB1B CCNB1 CDC20 CDCA5 CDCA8 CDK4 CENPF ERCC6L FAM83D KIFC1 KNTC1 LIG1 NCAPD2 NEK2 NUF2 RAN RUVBL1 SAC3D1 TPX2 UBE2C UBE2S USP44	9.66e-07
GO:0006271	DNA strand elongation involved in DNA replication	UniProt-GOA	10	28	FEN1 LIG1 MCM2 MCM3 MCM6 MCM8 POLA1 POLD1 POLD2 RFC4	1.88e-06
GO:0007067	mitotic nuclear division	UniProt-GOA	19	188	ANLN AURKA BIRC5 BUB1B CDC20 CDCA5 CENPF ERCC6L FAM83D KIF15 KNTC1 NEK2 NUF2 PLK1 RAN RUVBL1 SAC3D1 TPX2 USP44	1.35e-05
GO:0000082	G1/S transition of mitotic cell cycle	UniProt-GOA	16	130	CCNB1 CDCA5 CDK4 CDKN3 E2F1 EIF4EBP1 GSPT1 MCM2 MCM3 MCM6 MCM8 ORC6 POLA1 POLE2 PSMC4 TYMS	1.4e-05
GO:0032201	telomere maintenance via semi-conservative replication	UniProt-GOA	7	20	FEN1 LIG1 POLA1 POLD1 POLD2 POLE2 RFC4	0.000432
GO:0006261	DNA-dependent DNA replication	UniProt-GOA	7	22	ORC6 POLA1 POLD1 POLD2 POLE2 POLQ RFC4	0.001
GO:0000722	telomere maintenance via recombination	UniProt-GOA	7	24	FEN1 LIG1 POLA1 POLD1 POLD2 POLE2 RFC4	0.001
GO:0071897	DNA biosynthetic process	UniProt-GOA	7	26	CENPF LIG1 POLA1 POLD1 POLD2 POLQ TK1	0.001
GO:0006310	DNA recombination	UniProt-GOA	9	54	APEX2 BLM EME1 EXO1 LIG1 RAD51C RAD54L RUVBL1 RUVBL2	0.001
GO:0006284	base-excision repair	UniProt-GOA	8	41	APEX2 FEN1 HMGA1 LIG1 POLD1 POLD2 POLQ RFC4	0.002
GO:0000723	telomere maintenance	UniProt-GOA	8	46	BLM FEN1 LIG1 POLA1 POLD1 POLD2 POLE2 RFC4	0.003
GO:0008380	RNA splicing	UniProt-GOA	15	200	ALYREF CLP1 CPSF3 HNRNPD JMJD6 LSM4 POLR2H POLR2L RBM20 RBM28 RBM38 SNRPB SNRPD1 SNRPD2 SNRPE	0.006
GO:0006369	termination of RNA polymerase II transcription	UniProt-GOA	7	36	ALYREF CLP1 CPSF3 MAZ SLBP SNRPB SNRPE	0.006
GO:0031145	anaphase-promoting complex-dependent proteasomal ubiquitin-dependent protein catabolic process	UniProt-GOA	9	70	AURKA BUB1B CCNB1 CDC20 NEK2 PLK1 PSMC4 UBE2C UBE2S	0.007
GO:0006298	mismatch repair	UniProt-GOA	6	24	EXO1 LIG1 MSH6 POLD1 POLD2 RNASEH2A	0.007
GO:0006283	transcription-coupled nucleotide-excision repair	UniProt-GOA	7	38	LIG1 POLD1 POLD2 POLE2 POLR2H POLR2L RFC4	0.007
GO:0055086	nucleobase-containing small molecule metabolic process	UniProt-GOA	8	64	ATIC GMPS IMPDH1 NME4 NUDT5 RRM1 TK1 TYMS	0.021
GO:0090305	nucleic acid phosphodiester bond hydrolysis	UniProt-GOA	8	66	AEN APEX2 EME1 EXO1 FEN1 POLA1 POLD1 RAD9A	0.024
GO:0006297	nucleotide-excision repair, DNA gap filling	UniProt-GOA	5	19	LIG1 POLD1 POLD2 POLE2 RFC4	0.024
GO:0006270	DNA replication initiation	UniProt-GOA	5	20	MCM2 MCM3 MCM6 POLA1 POLE2	0.027
GO:0031124	mRNA 3'-end processing	UniProt-GOA	6	34	ALYREF CLP1 CPSF3 SLBP SNRPB SNRPE	0.028
GO:0007049	cell cycle	UniProt-GOA	12	164	APEX2 ARL2 CDC20 CDKN3 CHAF1A FANCI FOXM1 MCM2 RBM38 SUV39H1 TXLNG UHRF1	0.033
GO:0051726	regulation of cell cycle	UniProt-GOA	9	92	CCNB1 CENPF DTL E2F2 FOXM1 MYBL2 PLK1 TACC3 TXLNG	0.033
GO:0010467	gene expression	UniProt-GOA	28	686	AIMP2 ALYREF CLP1 CPSF3 EIF2B2 EIF4EBP1 ELAVL1 EXOSC3 FARSA G6PD HNRNPD LSM4 MEN1 PHF19 POLR1B POLR2H POLR2L POLR3D PSMC4 RAN SLBP SNRPB SNRPD1 SNRPD2 SNRPE SSRP1 SUV39H1 UHRF1	0.044
GO:0000724	double-strand break repair via homologous recombination	UniProt-GOA	7	55	BLM BRCA1 LIG1 MCM8 RAD51C RAD54L SHFM1	0.041
GO:0032508	DNA duplex unwinding	UniProt-GOA	6	38	BLM BRIP1 MCM2 MCM3 RUVBL1 RUVBL2	0.041
GO:0061621	canonical glycolysis	UniProt-GOA	5	23	ENO1 HK2 PGK1 PKM TPI1	0.041
GO:0006289	nucleotide-excision repair	UniProt-GOA	7	58	LIG1 POLD1 POLD2 POLE2 POLR2H POLR2L RFC4	0.048

## Sheet: Table 5
Supplemental Table 5: Gene Ontology analysis of up-regulated differentially expressed genes in the SK-N-BE2 cell line.
Feature ID	Name	Data Source	In Query	In Test Set	Genes	FDR
GO:0061621	canonical glycolysis	UniProt-GOA	17	27	ALDOA ALDOC ENO1 ENO2 GAPDH GCK GPI HK1 HK2 PFKFB3 PFKFB4 PFKL PFKP PGAM1 PGK1 PKM TPI1	3.58e-14
GO:0006695	cholesterol biosynthetic process	UniProt-GOA	19	38	CYP51A1 DHCR7 EBP FDFT1 FDPS GGPS1 HMGCR HMGCS1 HSD17B7 IDI1 INSIG1 INSIG2 LSS MSMO1 MVD MVK NSDHL SC5D SQLE	6.95e-14
GO:0006006	glucose metabolic process	UniProt-GOA	28	123	ALDOA ALDOC ENO1 ENO2 GAA GAPDH GBE1 GCK GPI HK1 HK2 IGF2 INS PDK1 PDK3 PFKFB3 PFKFB4 PFKL PFKP PGAM1 PGK1 PGM1 PKM PPARD PPP1R3C PYGM SLC25A1 TPI1	3.13e-11
GO:0044281	small molecule metabolic process	UniProt-GOA	109	1437	ABCB4 ACSL1 ACSL4 ACSS2 ADCY6 AGPAT2 AGPAT4 AGRN ALDOA ALDOC AMPD3 ANGPTL4 AQP1 B3GNT7 BCKDHA CA12 CA9 CERS4 CHPF CYP1A1 CYP51A1 DBH DHCR7 DIO3 DNM2 DSE EBP ENO1 ENO2 FABP3 FADS2 FASN FDFT1 FDPS G0S2 GAA GAPDH GBE1 GCK GGPS1 GNAS GPC2 GPI GSTM3 HELZ2 HK1 HK2 HMGCR HMGCS1 HSD17B7 HSPG2 IDI1 INPP5J INS INSIG1 INSIG2 ITPKB LDLR LPCAT4 LPIN1 LPL LSS MAOA MGLL MSMO1 MVD MVK NAGS NAMPT NSDHL PDK1 PDK3 …	8.58e-10
GO:0006096	glycolytic process	UniProt-GOA	14	33	ALDOA ALDOC ENO1 ENO2 GCK GPI HK1 HK2 PFKL PFKP PGAM1 PGM1 PKM TPI1	1.13e-08
GO:0008299	isoprenoid biosynthetic process	UniProt-GOA	8	14	FDFT1 FDPS GGPS1 HMGCR HMGCS1 IDI1 MVD MVK	2.54e-05
GO:0030198	extracellular matrix organization	UniProt-GOA	33	311	ADAMTS2 ADAMTS20 AGRN BCL3 COL13A1 COL1A1 COL23A1 COL27A1 COL5A1 COL6A1 DDR1 ERO1L HSPG2 ITGA3 ITGAL LAMA5 LOX LTBP4 MMP9 NDNF NFKB2 NID2 OLFML2A PLOD1 PLOD2 SMOC2 SOX9 SPINT1 SPOCK2 TGFB1 TNR VWA1 VWF	0.00012
GO:0071456	cellular response to hypoxia	UniProt-GOA	17	104	AQP1 BBC3 BNIP3 CA9 EGLN1 EGLN3 EPAS1 FAM162A HIF3A MT3 NDRG1 PPARD RORA SLC2A4 STC1 TERT VEGFA	0.001
GO:0001666	response to hypoxia	UniProt-GOA	21	156	ADM ALDOC ALKBH5 ANG ANGPTL4 BNIP3 CXCR4 CYP1A1 DDIT4 EGLN1 EGLN3 EPAS1 HSD11B2 LOXL2 MT3 P2RX3 PLOD1 PLOD2 TGFB1 TH VEGFA	0.001
GO:0005975	carbohydrate metabolic process	UniProt-GOA	34	356	AGRN ALDOA ALDOC B3GNT7 CHPF DSE ENO1 ENO2 GAA GAPDH GBE1 GCK GPC2 GPI HK1 HK2 HSPG2 MANBA MPI PFKFB3 PFKFB4 PFKL PFKP PGAM1 PGK1 PGM1 PKM PPP1R3C PYGM SLC25A1 SLC2A1 SLC2A3 SLC2A4 TPI1	0.001
GO:0042493	response to drug	UniProt-GOA	30	299	AACS ABCA2 ABCB4 ACSL1 ADORA2A AK4 AQP1 BLOC1S3 CA9 COL1A1 CRH CYBA CYP1A1 FABP3 FOS FOSL1 FOSL2 GAD1 GNAO1 GNAS HMGCS1 HSD11B2 IGF2 ITGA3 LOX LPL PTPRM SNCA TGFB1 TXNIP	0.001
GO:0006094	gluconeogenesis	UniProt-GOA	11	45	ALDOA ALDOC ENO1 ENO2 GAPDH GPI PGAM1 PGK1 PGM1 SLC25A1 TPI1	0.001
GO:2000188	regulation of cholesterol homeostasis	UniProt-GOA	5	7	FGFR4 LDLR NR1D1 RORA SREBF2	0.002
GO:0019432	triglyceride biosynthetic process	UniProt-GOA	10	46	ACSL1 ACSL4 AGPAT2 AGPAT4 FASN LPCAT4 LPIN1 LPL PNPLA3 SLC25A1	0.007
GO:0032922	circadian regulation of gene expression	UniProt-GOA	11	58	BHLHE40 BHLHE41 CARTPT CIART CRY2 ID2 NAMPT NR1D1 PER1 RORA RORC	0.009
GO:0055114	oxidation-reduction process	UniProt-GOA	44	618	ALDH3B1 AOC2 BCKDHA CYBA CYP1A1 CYP51A1 DBH DHCR7 DIO3 EGLN1 EGLN3 ERO1L FADS2 FDFT1 GAPDH HMGCR HSD11B2 HSD17B7 IFI30 KCNAB2 KDM3A KDM4B KDM5B KDM6B KDM7A LOX LOXL2 MAOA MSMO1 NSDHL P4HA1 P4HA2 PAM PLOD1 PLOD2 PRODH PTGS1 SARDH SC5D SCD SNCA SQLE TH VKORC1	0.03
GO:0044255	cellular lipid metabolic process	UniProt-GOA	17	147	ABCB4 ACSL1 ACSL4 AGPAT2 AGPAT4 ANGPTL4 CYP1A1 FASN FDFT1 G0S2 HELZ2 HMGCR HMGCS1 LPCAT4 LPIN1 SLC25A1 SLC27A1	0.03
GO:0046835	carbohydrate phosphorylation	UniProt-GOA	7	25	GCK HK1 HK2 PFKFB3 PFKFB4 PFKL PFKP	0.029
GO:0018401	peptidyl-proline hydroxylation to 4-hydroxy-L-proline	UniProt-GOA	4	6	EGLN1 EGLN3 P4HA1 P4HA2	0.03
GO:0030324	lung development	UniProt-GOA	12	82	ADAMTS2 CRH DHCR7 EGFR EPAS1 FSTL3 ITGA3 LAMA5 LOX NOTCH1 RAB3A VEGFA	0.041
